# Supplementary material for: DDAffinity: predicting the changes in binding affinity of multiple point mutations using protein 3D structure
Source: Bioinformatics. 2024 Jun 28;40(Suppl 1):i418–27. doi: 10.1093/bioinformatics/btae232 (PMC11211828; doi:10.1093/bioinformatics/btae232)
Supplement: btae232_Supplementary_Data [file btae232_supplementary_data.zip]

Archive with 9 entries (8 files):
- btae232_Supplementary_Data/
- btae232_Supplementary_Data/bioinfo.cls
- btae232_Supplementary_Data/citation.bib
- btae232_Supplementary_Data/OUP_First_SBk_Bot_8401-eps-converted-to.pdf
- btae232_Supplementary_Data/OUP_First_SBk_Bot_8401.eps
- btae232_Supplementary_Data/Wang.235.aux
- btae232_Supplementary_Data/Wang.235.bbl
- btae232_Supplementary_Data/Wang.235.blg
- btae232_Supplementary_Data/Wang.235.sup.1.pdf
