# Supplementary material for: DDAffinity: predicting the changes in binding affinity of multiple point mutations using protein 3D structure
Source: Bioinformatics. 2024 Jun 28;40(Suppl 1):i418–27. doi: 10.1093/bioinformatics/btae232 (PMC11211828; doi:10.1093/bioinformatics/btae232)
Supplement: btae232_Supplementary_Data [file btae232_supplementary_data.zip › btae232_Supplementary_Data/citation.bib]

@article{nisthal2019protein,
  title={Protein stability engineering insights revealed by domain-wide comprehensive mutagenesis},
  author={Nisthal, Alex and Wang, Connie Y and Ary, Marie L and Mayo, Stephen L},
  journal={Proceedings of the National Academy of Sciences},
  volume={116},
  number={33},
  pages={16367--16377},
  year={2019},
  publisher={National Acad Sciences}
}

@article{pires2016silico,
  title={In silico functional dissection of saturation mutagenesis: Interpreting the relationship between phenotypes and changes in protein stability, interactions and activity},
  author={Pires, Douglas EV and Chen, Jing and Blundell, Tom L and Ascher, David B},
  journal={Scientific reports},
  volume={6},
  number={1},
  pages={19848},
  year={2016},
  publisher={Nature Publishing Group UK London}
}

@article{bommarius2013stabilizing,
  title={Stabilizing biocatalysts},
  author={Bommarius, Andreas S and Paye, Mari{\'e}tou F},
  journal={Chemical Society Reviews},
  volume={42},
  number={15},
  pages={6534--6565},
  year={2013},
  publisher={Royal Society of Chemistry}
}

@article{goldenzweig2018principles,
  title={Principles of protein stability and their application in computational design},
  author={Goldenzweig, Adi and Fleishman, Sarel J},
  journal={Annual review of biochemistry},
  volume={87},
  pages={105--129},
  year={2018},
  publisher={Annual Reviews}
}

@article{rouet2014stability,
  title={Stability engineering of the human antibody repertoire},
  author={Rouet, Romain and Lowe, David and Christ, Daniel},
  journal={FEBS letters},
  volume={588},
  number={2},
  pages={269--277},
  year={2014},
  publisher={Elsevier}
}

## physical-based
@article{steinbrecher2017predicting,
  title={Predicting the effect of amino acid single-point mutations on protein stability—large-scale validation of MD-based relative free energy calculations},
  author={Steinbrecher, Thomas and Zhu, Chongkai and Wang, Lingle and Abel, Robert and Negron, Christopher and Pearlman, David and Feyfant, Eric and Duan, Jianxin and Sherman, Woody},
  journal={Journal of molecular biology},
  volume={429},
  number={7},
  pages={948--963},
  year={2017},
  publisher={Elsevier}
}
@article{steinbrecher2017free,
  title={Free energy perturbation calculations of the thermodynamics of protein side-chain mutations},
  author={Steinbrecher, Thomas and Abel, Robert and Clark, Anthony and Friesner, Richard},
  journal={Journal of Molecular Biology},
  volume={429},
  number={7},
  pages={923--929},
  year={2017},
  publisher={Elsevier}
}

##machine learning
@article{jokinen2018mgpfusion,
  title={mGPfusion: predicting protein stability changes with Gaussian process kernel learning and data fusion},
  author={Jokinen, Emmi and Heinonen, Markus and L{\"a}hdesm{\"a}ki, Harri},
  journal={Bioinformatics},
  volume={34},
  number={13},
  pages={i274--i283},
  year={2018},
  publisher={Oxford University Press}
}
@article{pires2014mcsm,
  title={mCSM: predicting the effects of mutations in proteins using graph-based signatures},
  author={Pires, Douglas EV and Ascher, David B and Blundell, Tom L},
  journal={Bioinformatics},
  volume={30},
  number={3},
  pages={335--342},
  year={2014},
  publisher={Oxford University Press}
}
@article{pires2014duet,
  title={DUET: a server for predicting effects of mutations on protein stability using an integrated computational approach},
  author={Pires, Douglas EV and Ascher, David B and Blundell, Tom L},
  journal={Nucleic acids research},
  volume={42},
  number={W1},
  pages={W314--W319},
  year={2014},
  publisher={Oxford University Press}
}
@article{pires2016mcsm,
  title={mCSM-AB: a web server for predicting antibody--antigen affinity changes upon mutation with graph-based signatures},
  author={Pires, Douglas EV and Ascher, David B},
  journal={Nucleic acids research},
  volume={44},
  number={W1},
  pages={W469--W473},
  year={2016},
  publisher={Oxford University Press}
}
@article{rodrigues2018dynamut,
  title={DynaMut: predicting the impact of mutations on protein conformation, flexibility and stability},
  author={Rodrigues, Carlos HM and Pires, Douglas EV and Ascher, David B},
  journal={Nucleic acids research},
  volume={46},
  number={W1},
  pages={W350--W355},
  year={2018},
  publisher={Oxford University Press}
}
@article{rodrigues2019mcsm,
  title={mCSM-PPI2: predicting the effects of mutations on protein--protein interactions},
  author={Rodrigues, Carlos HM and Myung, Yoochan and Pires, Douglas EV and Ascher, David B},
  journal={Nucleic acids research},
  volume={47},
  number={W1},
  pages={W338--W344},
  year={2019},
  publisher={Oxford University Press}
}
@article{zhang2020mutabind2,
  title={MutaBind2: predicting the impacts of single and multiple mutations on protein-protein interactions},
  author={Zhang, Ning and Chen, Yuting and Lu, Haoyu and Zhao, Feiyang and Alvarez, Roberto Vera and Goncearenco, Alexander and Panchenko, Anna R and Li, Minghui},
  journal={Iscience},
  volume={23},
  number={3},
  year={2020},
  publisher={Elsevier}
}


## scoring-function and potentials
@article{kwasigroch2002popmusic,
  title={PoPMuSiC, rationally designing point mutations in protein structures},
  author={Kwasigroch, Jean Marc and Gilis, Dimitri and Dehouck, Yves and Rooman, Marianne},
  journal={Bioinformatics},
  volume={18},
  number={12},
  pages={1701--1702},
  year={2002},
  publisher={Oxford University Press}
}
@article{dehouck2009fast,
  title={Fast and accurate predictions of protein stability changes upon mutations using statistical potentials and neural networks: PoPMuSiC-2.0},
  author={Dehouck, Yves and Grosfils, Aline and Folch, Benjamin and Gilis, Dimitri and Bogaerts, Philippe and Rooman, Marianne},
  journal={Bioinformatics},
  volume={25},
  number={19},
  pages={2537--2543},
  year={2009},
  publisher={Oxford University Press}
}
@article{dehouck2013beatmusic,
  title={BeAtMuSiC: prediction of changes in protein--protein binding affinity on mutations},
  author={Dehouck, Yves and Kwasigroch, Jean Marc and Rooman, Marianne and Gilis, Dimitri},
  journal={Nucleic acids research},
  volume={41},
  number={W1},
  pages={W333--W339},
  year={2013},
  publisher={Oxford University Press}
}
@article{pandurangan2017sdm,
  title={SDM: a server for predicting effects of mutations on protein stability},
  author={Pandurangan, Arun Prasad and Ochoa-Montano, Bernardo and Ascher, David B and Blundell, Tom L},
  journal={Nucleic acids research},
  volume={45},
  number={W1},
  pages={W229--W235},
  year={2017},
  publisher={Oxford University Press}
}


## deep learning
@article{cao2019deepddg,
  title={DeepDDG: predicting the stability change of protein point mutations using neural networks},
  author={Cao, Huali and Wang, Jingxue and He, Liping and Qi, Yifei and Zhang, John Z},
  journal={Journal of chemical information and modeling},
  volume={59},
  number={4},
  pages={1508--1514},
  year={2019},
  publisher={ACS Publications}
}
@article{wang2020topology,
  title={A topology-based network tree for the prediction of protein--protein binding affinity changes following mutation},
  author={Wang, Menglun and Cang, Zixuan and Wei, Guo-Wei},
  journal={Nature Machine Intelligence},
  volume={2},
  number={2},
  pages={116--123},
  year={2020},
  publisher={Nature Publishing Group UK London}
}
@article{liu2021deep,
  title={Deep geometric representations for modeling effects of mutations on protein-protein binding affinity},
  author={Liu, Xianggen and Luo, Yunan and Li, Pengyong and Song, Sen and Peng, Jian},
  journal={PLoS computational biology},
  volume={17},
  number={8},
  pages={e1009284},
  year={2021},
  publisher={Public Library of Science San Francisco, CA USA}
}
@article{shan2022deep,
  title={Deep learning guided optimization of human antibody against SARS-CoV-2 variants with broad neutralization},
  author={Shan, Sisi and Luo, Shitong and Yang, Ziqing and Hong, Junxian and Su, Yufeng and Ding, Fan and Fu, Lili and Li, Chenyu and Chen, Peng and Ma, Jianzhu and others},
  journal={Proceedings of the National Academy of Sciences},
  volume={119},
  number={11},
  pages={e2122954119},
  year={2022},
  publisher={National Acad Sciences}
}
@inproceedings{
luo2023rotamer,
title={Rotamer Density Estimator is an Unsupervised Learner of the Effect of Mutations on Protein-Protein Interaction},
author={Shitong Luo and Yufeng Su and Zuofan Wu and Chenpeng Su and Jian Peng and Jianzhu Ma},
booktitle={The Eleventh International Conference on Learning Representations },
year={2023},
url={https://openreview.net/forum?id=_X9Yl1K2mD}
}
@article{wang2023deep,
  title={Deep-learning-enabled protein--protein interaction analysis for prediction of SARS-CoV-2 infectivity and variant evolution},
  author={Wang, Guangyu and Liu, Xiaohong and Wang, Kai and Gao, Yuanxu and Li, Gen and Baptista-Hon, Daniel T and Yang, Xiaohong Helena and Xue, Kanmin and Tai, Wa Hou and Jiang, Zeyu and others},
  journal={Nature Medicine},
  volume={29},
  number={8},
  pages={2007--2018},
  year={2023},
  publisher={Nature Publishing Group US New York}
}

@inproceedings{
liu2023predicting,
title={Predicting mutational effects on protein-protein binding via a side-chain diffusion probabilistic model},
author={Shiwei Liu and Tian Zhu and Milong Ren and Yu Chungong and Dongbo Bu and Haicang Zhang},
booktitle={Thirty-seventh Conference on Neural Information Processing Systems},
year={2023},
}


@article{lecun2015deep,
  title={Deep learning},
  author={LeCun, Yann and Bengio, Yoshua and Hinton, Geoffrey},
  journal={nature},
  volume={521},
  number={7553},
  pages={436--444},
  year={2015},
  publisher={Nature Publishing Group UK London}
}


@article{goh2017deep,
  title={Deep learning for computational chemistry},
  author={Goh, Garrett B and Hodas, Nathan O and Vishnu, Abhinav},
  journal={Journal of computational chemistry},
  volume={38},
  number={16},
  pages={1291--1307},
  year={2017},
  publisher={Wiley Online Library}
}

@article{starr2022shifting,
  title={Shifting mutational constraints in the SARS-CoV-2 receptor-binding domain during viral evolution},
  author={Starr, Tyler N and Greaney, Allison J and Hannon, William W and Loes, Andrea N and Hauser, Kevin and Dillen, Josh R and Ferri, Elena and Farrell, Ariana Ghez and Dadonaite, Bernadeta and McCallum, Matthew and others},
  journal={Science},
  volume={377},
  number={6604},
  pages={420--424},
  year={2022},
  publisher={American Association for the Advancement of Science}
}


@article{jankauskaite2019skempi,
  title={SKEMPI 2.0: an updated benchmark of changes in protein--protein binding energy, kinetics and thermodynamics upon mutation},
  author={Jankauskait{\.e}, Justina and Jim{\'e}nez-Garc{\'\i}a, Brian and Dapk{\=u}nas, Justas and Fern{\'a}ndez-Recio, Juan and Moal, Iain H},
  journal={Bioinformatics},
  volume={35},
  number={3},
  pages={462--469},
  year={2019},
  publisher={Oxford University Press}
}

@article{mcpartlon2023end,
  title={An end-to-end deep learning method for protein side-chain packing and inverse folding},
  author={McPartlon, Matthew and Xu, Jinbo},
  journal={Proceedings of the National Academy of Sciences},
  volume={120},
  number={23},
  pages={e2216438120},
  year={2023},
  publisher={National Acad Sciences}
}

@article{dauparas2022robust,
  title={Robust deep learning--based protein sequence design using ProteinMPNN},
  author={Dauparas, Justas and Anishchenko, Ivan and Bennett, Nathaniel and Bai, Hua and Ragotte, Robert J and Milles, Lukas F and Wicky, Basile IM and Courbet, Alexis and de Haas, Rob J and Bethel, Neville and others},
  journal={Science},
  volume={378},
  number={6615},
  pages={49--56},
  year={2022},
  publisher={American Association for the Advancement of Science}
}


@article{zhang2012computational,
    doi = {10.1371/journal.pone.0043575},
    author = {Zhang, Wen AND Niu, Yanqing AND Xiong, Yi AND Zhao, Meng AND Yu, Rongwei AND Liu, Juan},
    journal = {PLOS ONE},
    publisher = {Public Library of Science},
    title = {Computational Prediction of Conformational B-Cell Epitopes from Antigen Primary Structures by Ensemble Learning},
    year = {2012},
    month = {08},
    volume = {7},
    pages = {1-9},
    number = {8},
}

@article{Nisthal484949,
author = {Alex Nisthal  and Connie Y. Wang  and Marie L. Ary  and Stephen L. Mayo },
title = {Protein stability engineering insights revealed by domain-wide comprehensive mutagenesis},
journal = {Proceedings of the National Academy of Sciences},
volume = {116},
number = {33},
pages = {16367-16377},
year = {2019},
doi = {10.1073/pnas.1903888116},
URL = {https://www.pnas.org/doi/abs/10.1073/pnas.1903888116},
}


@article{flory1956theory,
  title={Theory of elastic mechanisms in fibrous proteins},
  author={Flory, Paul J},
  journal={Journal of the American Chemical Society},
  volume={78},
  number={20},
  pages={5222--5235},
  year={1956},
  publisher={ACS Publications}
}


@article{leckband1992long,
  title={Long-range attraction and molecular rearrangements in receptor-ligand interactions},
  author={Leckband, DE and Israelachvili, JN and Schmitt, FJ and Knoll, W},
  journal={Science},
  volume={255},
  number={5050},
  pages={1419--1421},
  year={1992},
  publisher={American Association for the Advancement of Science}
}


@article{huynh2009metrics,
  title={Metrics for 3D rotations: Comparison and analysis},
  author={Huynh, Du Q},
  journal={Journal of Mathematical Imaging and Vision},
  volume={35},
  pages={155--164},
  year={2009},
  publisher={Springer}
}

@article{scholkopf1997comparing,
  title={Comparing support vector machines with Gaussian kernels to radial basis function classifiers},
  author={Scholkopf, Bernhard and Sung, Kah-Kay and Burges, Christopher JC and Girosi, Federico and Niyogi, Partha and Poggio, Tomaso and Vapnik, Vladimir},
  journal={IEEE transactions on Signal Processing},
  volume={45},
  number={11},
  pages={2758--2765},
  year={1997},
  publisher={IEEE}
}


@inproceedings{uria2014deep,
  title={A deep and tractable density estimator},
  author={Uria, Benigno and Murray, Iain and Larochelle, Hugo},
  booktitle={International Conference on Machine Learning},
  pages={467--475},
  year={2014},
  organization={PMLR}
}


@inproceedings{jin2022antibody,
  title={Antibody-antigen docking and design via hierarchical structure refinement},
  author={Jin, Wengong and Barzilay, Regina and Jaakkola, Tommi},
  booktitle={International Conference on Machine Learning},
  pages={10217--10227},
  year={2022},
  organization={PMLR}
}

@article{chan2020engineering,
  title={Engineering human ACE2 to optimize binding to the spike protein of SARS coronavirus 2},
  author={Chan, Kui K and Dorosky, Danielle and Sharma, Preeti and Abbasi, Shawn A and Dye, John M and Kranz, David M and Herbert, Andrew S and Procko, Erik},
  journal={Science},
  volume={369},
  number={6508},
  pages={1261--1265},
  year={2020},
  publisher={American Association for the Advancement of Science}
}

@article{erijman2014structure,
  title={How structure defines affinity in protein-protein interactions},
  author={Erijman, Ariel and Rosenthal, Eran and Shifman, Julia M},
  journal={PLOS one},
  volume={9},
  number={10},
  pages={e110085},
  year={2014},
  publisher={Public Library of Science San Francisco, USA}
}


@article{kabsch1983dictionary,
  title={Dictionary of protein secondary structure: pattern recognition of hydrogen-bonded and geometrical features},
  author={Kabsch, Wolfgang and Sander, Christian},
  journal={Biopolymers: Original Research on Biomolecules},
  volume={22},
  number={12},
  pages={2577--2637},
  year={1983},
  publisher={Wiley Online Library}
}

@article{delgado2019foldx,
  title={FoldX 5.0: working with RNA, small molecules and a new graphical interface},
  author={Delgado, Javier and Radusky, Leandro G and Cianferoni, Damiano and Serrano, Luis},
  journal={Bioinformatics},
  volume={35},
  number={20},
  pages={4168--4169},
  year={2019},
  publisher={Oxford University Press}
}


@article{park2016simultaneous,
  title={Simultaneous optimization of biomolecular energy functions on features from small molecules and macromolecules},
  author={Park, Hahnbeom and Bradley, Philip and Greisen Jr, Per and Liu, Yuan and Mulligan, Vikram Khipple and Kim, David E and Baker, David and DiMaio, Frank},
  journal={Journal of chemical theory and computation},
  volume={12},
  number={12},
  pages={6201--6212},
  year={2016},
  publisher={ACS Publications}
}


@article{alford2017rosetta,
  title={The Rosetta all-atom energy function for macromolecular modeling and design},
  author={Alford, Rebecca F and Leaver-Fay, Andrew and Jeliazkov, Jeliazko R and O’Meara, Matthew J and DiMaio, Frank P and Park, Hahnbeom and Shapovalov, Maxim V and Renfrew, P Douglas and Mulligan, Vikram K and Kappel, Kalli and others},
  journal={Journal of chemical theory and computation},
  volume={13},
  number={6},
  pages={3031--3048},
  year={2017},
  publisher={ACS Publications}
}

@article{leman2020macromolecular,
  title={Macromolecular modeling and design in Rosetta: recent methods and frameworks},
  author={Leman, Julia Koehler and Weitzner, Brian D and Lewis, Steven M and Adolf-Bryfogle, Jared and Alam, Nawsad and Alford, Rebecca F and Aprahamian, Melanie and Baker, David and Barlow, Kyle A and Barth, Patrick and others},
  journal={Nature methods},
  volume={17},
  number={7},
  pages={665--680},
  year={2020},
  publisher={Nature Publishing Group US New York}
}

@inproceedings{pires2011cutoff,
  title={Cutoff Scanning Matrix (CSM): structural classification and function prediction by protein inter-residue distance patterns},
  author={Pires, Douglas EV and de Melo-Minardi, Raquel C and dos Santos, Marcos A and da Silveira, Carlos H and Santoro, Marcelo M and Meira, Wagner},
  booktitle={BMC genomics},
  volume={12},
  pages={1--11},
  year={2011},
  organization={Springer}
}

@article{pires2013acsm,
  title={aCSM: noise-free graph-based signatures to large-scale receptor-based ligand prediction},
  author={Pires, Douglas EV and de Melo-Minardi, Raquel C and da Silveira, Carlos H and Campos, Frederico F and Meira Jr, Wagner},
  journal={Bioinformatics},
  volume={29},
  number={7},
  pages={855--861},
  year={2013},
  publisher={Oxford University Press}
}

@article{myung2022csm,
  title={CSM-AB: Graph-based antibody--antigen binding affinity prediction and docking scoring function},
  author={Myung, Yoochan and Pires, Douglas EV and Ascher, David B},
  journal={Bioinformatics},
  volume={38},
  number={4},
  pages={1141--1143},
  year={2022},
  publisher={Oxford University Press}
}

@article{caldararu2021three,
  title={Three simple properties explain protein stability change upon mutation},
  author={Caldararu, Octav and Blundell, Tom L and Kepp, Kasper P},
  journal={Journal of Chemical Information and Modeling},
  volume={61},
  number={4},
  pages={1981--1988},
  year={2021},
  publisher={ACS Publications}
}


@article{baek2022data,
  title={Data set and fitting dependencies when estimating protein mutant stability: Toward simple, balanced, and interpretable models},
  author={B{\ae}k, Kristoffer T and Kepp, Kasper P},
  journal={Journal of Computational Chemistry},
  volume={43},
  number={8},
  pages={504--518},
  year={2022},
  publisher={Wiley Online Library}
}


@article{myung2020mcsm,
  title={mCSM-AB2: guiding rational antibody design using graph-based signatures},
  author={Myung, Yoochan and Rodrigues, Carlos HM and Ascher, David B and Pires, Douglas EV},
  journal={Bioinformatics},
  volume={36},
  number={5},
  pages={1453--1459},
  year={2020},
  publisher={Oxford University Press}
}

@article{geng2019isee,
  title={iSEE: Interface structure, evolution, and energy-based machine learning predictor of binding affinity changes upon mutations},
  author={Geng, Cunliang and Vangone, Anna and Folkers, Gert E and Xue, Li C and Bonvin, Alexandre MJJ},
  journal={Proteins: Structure, Function, and Bioinformatics},
  volume={87},
  number={2},
  pages={110--119},
  year={2019},
  publisher={Wiley Online Library}
}


@article{zhang2022protein,
  title={Protein representation learning by geometric structure pretraining},
  author={Zhang, Zuobai and Xu, Minghao and Jamasb, Arian and Chenthamarakshan, Vijil and Lozano, Aurelie and Das, Payel and Tang, Jian},
  journal={arXiv preprint arXiv:2203.06125},
  year={2022}
}

@article{ingraham2019generative,
  title={Generative models for graph-based protein design},
  author={Ingraham, John and Garg, Vikas and Barzilay, Regina and Jaakkola, Tommi},
  journal={Advances in neural information processing systems},
  volume={32},
  year={2019}
}


@inproceedings{bachlechner2021rezero,
  title={Rezero is all you need: Fast convergence at large depth},
  author={Bachlechner, Thomas and Majumder, Bodhisattwa Prasad and Mao, Henry and Cottrell, Gary and McAuley, Julian},
  booktitle={Uncertainty in Artificial Intelligence},
  pages={1352--1361},
  year={2021},
  organization={PMLR}
}


@inproceedings{wang2019learning,
    title = {Learning Deep Transformer Models for Machine Translation},
    author = {Wang, Qiang  and
      Li, Bei  and
      Xiao, Tong  and
      Zhu, Jingbo  and
      Li, Changliang  and
      Wong, Derek F.  and
      Chao, Lidia S.},
    booktitle = {Proceedings of the 57th Annual Meeting of the Association for Computational Linguistics},
    month = jul,
    year = {2021},
    publisher = {Association for Computational Linguistics},
    pages = {1810--1822}, 
}


@inproceedings{domhan2018much,
  title={How much attention do you need? A granular analysis of neural machine translation architectures},
  author={Domhan, Tobias},
  booktitle={Proceedings of the 56th Annual Meeting of the Association for Computational Linguistics (Volume 1: Long Papers)},
  pages={1799--1808},
  year={2018}
}


@article{jumper2021highly,
  title={Highly accurate protein structure prediction with AlphaFold},
  author={Jumper, John and Evans, Richard and Pritzel, Alexander and Green, Tim and Figurnov, Michael and Ronneberger, Olaf and Tunyasuvunakool, Kathryn and Bates, Russ and {\v{Z}}{\'\i}dek, Augustin and Potapenko, Anna and others},
  journal={Nature},
  volume={596},
  number={7873},
  pages={583--589},
  year={2021},
  publisher={Nature Publishing Group}
}


@article{xiong2017bindprofx,
  title={BindProfX: assessing mutation-induced binding affinity change by protein interface profiles with pseudo-counts},
  author={Xiong, Peng and Zhang, Chengxin and Zheng, Wei and Zhang, Yang},
  journal={Journal of molecular biology},
  volume={429},
  number={3},
  pages={426--434},
  year={2017},
  publisher={Elsevier}
}

@inproceedings{gao2023pre,
  title={Pre-training Antibody Language Models for Antigen-Specific Computational Antibody Design},
  author={Gao, Kaiyuan and Wu, Lijun and Zhu, Jinhua and Peng, Tianbo and Xia, Yingce and He, Liang and Xie, Shufang and Qin, Tao and Liu, Haiguang and He, Kun and others},
  booktitle={Proceedings of the 29th ACM SIGKDD Conference on Knowledge Discovery and Data Mining},
  pages={506--517},
  year={2023}
}


@article{Ali2022bringing,
  author={Ali, Mehdi and Berrendorf, Max and Hoyt, Charles Tapley and Vermue, Laurent and Galkin, Mikhail and Sharifzadeh, Sahand and Fischer, Asja and Tresp, Volker and Lehmann, Jens},
  journal={IEEE Transactions on Pattern Analysis and Machine Intelligence}, 
  title={Bringing Light Into the Dark: A Large-Scale Evaluation of Knowledge Graph Embedding Models Under a Unified Framework}, 
  year={2022},
  volume={44},
  number={12},
  pages={8825-8845},
  doi={10.1109/TPAMI.2021.3124805}
}


@article{barlow2018flex,
  title={Flex ddG: Rosetta ensemble-based estimation of changes in protein--protein binding affinity upon mutation},
  author={Barlow, Kyle A and \'{O} Conch\'{u}ir, Shane and Thompson, Samuel and Suresh, Pooja and Lucas, James E and Heinonen, Markus and Kortemme, Tanja},
  journal={The Journal of Physical Chemistry B},
  volume={122},
  number={21},
  pages={5389--5399},
  year={2018},
  publisher={ACS Publications}
}

@article{meier2021language,
  title={Language models enable zero-shot prediction of the effects of mutations on protein function},
  author={Meier, Joshua and Rao, Roshan and Verkuil, Robert and Liu, Jason and Sercu, Tom and Rives, Alex},
  journal={Advances in Neural Information Processing Systems},
  volume={34},
  pages={29287--29303},
  year={2021}
}

@inproceedings{hsu2022learning,
  title={Learning inverse folding from millions of predicted structures},
  author={Hsu, Chloe and Verkuil, Robert and Liu, Jason and Lin, Zeming and Hie, Brian and Sercu, Tom and Lerer, Adam and Rives, Alexander},
  booktitle={In Proceedings of the 39th International Conference on Machine Learning},
  pages={8946--8970},
  year={2022},
  volume={162},
  organization={PMLR}
}

@article{capriotti2008three,
  title={A three-state prediction of single point mutations on protein stability changes},
  author={Capriotti, Emidio and Fariselli, Piero and Rossi, Ivan and Casadio, Rita},
  journal={BMC bioinformatics},
  volume={9},
  number={2},
  pages={1--9},
  year={2008},
  publisher={BioMed Central}
}

@article{frenz2020prediction,
  title={Prediction of protein mutational free energy: benchmark and sampling improvements increase classification accuracy},
  author={Frenz, Brandon and Lewis, Steven M and King, Indigo and DiMaio, Frank and Park, Hahnbeom and Song, Yifan},
  journal={Frontiers in bioengineering and biotechnology},
  pages={1175},
  year={2020},
  publisher={Frontiers}
}


@article{rodrigues2021mmcsm,
  title={mmCSM-PPI: predicting the effects of multiple point mutations on protein--protein interactions},
  author={Rodrigues, Carlos HM and Pires, Douglas EV and Ascher, David B},
  journal={Nucleic Acids Research},
  volume={49},
  number={W1},
  pages={W417--W424},
  year={2021},
  publisher={Oxford University Press}
}

@article{montanucci2019ddgun,
  title={DDGun: an untrained method for the prediction of protein stability changes upon single and multiple point variations},
  author={Montanucci, Ludovica and Capriotti, Emidio and Frank, Yotam and Ben-Tal, Nir and Fariselli, Piero},
  journal={BMC bioinformatics},
  volume={20},
  pages={1--10},
  year={2019},
  publisher={Springer}
}


@article{pucci2018quantification,
  title={Quantification of biases in predictions of protein stability changes upon mutations},
  author={Pucci, Fabrizio and Bernaerts, Katrien V and Kwasigroch, Jean Marc and Rooman, Marianne},
  journal={Bioinformatics},
  volume={34},
  number={21},
  pages={3659--3665},
  year={2018},
  publisher={Oxford University Press}
}


@article{fariselli2015inps,
  title={INPS: predicting the impact of non-synonymous variations on protein stability from sequence},
  author={Fariselli, Piero and Martelli, Pier Luigi and Savojardo, Castrense and Casadio, Rita},
  journal={Bioinformatics},
  volume={31},
  number={17},
  pages={2816--2821},
  year={2015},
  publisher={Oxford University Press}
}
