# Supplementary material for: DDAffinity: predicting the changes in binding affinity of multiple point mutations using protein 3D structure
Source: Bioinformatics. 2024 Jun 28;40(Suppl 1):i418–27. doi: 10.1093/bioinformatics/btae232 (PMC11211828; doi:10.1093/bioinformatics/btae232)
Supplement: btae232_Supplementary_Data [file btae232_supplementary_data.zip › btae232_Supplementary_Data/Wang.235.aux]

\relax 
\providecommand\hyper@newdestlabel[2]{}
\providecommand\HyperFirstAtBeginDocument{\AtBeginDocument}
\HyperFirstAtBeginDocument{\ifx\hyper@anchor\@undefined
\global\let\oldnewlabel\newlabel
\gdef\newlabel#1#2{\newlabelxx{#1}#2}
\gdef\newlabelxx#1#2#3#4#5#6{\oldnewlabel{#1}{{#2}{#3}}}
\AtEndDocument{\ifx\hyper@anchor\@undefined
\let\newlabel\oldnewlabel
\fi}
\fi}
\global\let\hyper@last\relax 
\gdef\HyperFirstAtBeginDocument#1{#1}
\providecommand\HyField@AuxAddToFields[1]{}
\providecommand\HyField@AuxAddToCoFields[2]{}
\citation{pires2014mcsm}
\citation{starr2022shifting}
\citation{chan2020engineering}
\citation{rouet2014stability,goldenzweig2018principles}
\citation{erijman2014structure}
\newcplabel{^_1}{1}
\@writefile{toc}{\contentsline {section}{\numberline {1}Introduction}{1}{section.1}\protected@file@percent }
\newlabel{section:Introduction}{{1}{1}{Introduction}{section.1}{}}
\newlabel{section:Introduction@cref}{{[section][1][]1}{[1][1][]1}}
\citation{kwasigroch2002popmusic}
\citation{dehouck2013beatmusic}
\citation{alford2017rosetta,leman2020macromolecular}
\citation{delgado2019foldx}
\citation{pires2014mcsm}
\citation{fariselli2015inps}
\citation{pires2011cutoff}
\citation{rodrigues2021mmcsm}
\citation{cao2019deepddg}
\citation{park2016simultaneous,frenz2020prediction}
\citation{shan2022deep}
\citation{wang2023deep}
\citation{liu2021deep}
\citation{luo2023rotamer}
\citation{liu2023predicting}
\citation{jumper2021highly}
\@writefile{toc}{\contentsline {section}{\numberline {2}Materials and methods}{2}{section.2}\protected@file@percent }
\@writefile{toc}{\contentsline {subsection}{\numberline {{2.1}}Problem statement}{2}{subsection.2.1}\protected@file@percent }
\citation{jankauskaite2019skempi}
\citation{xiong2017bindprofx}
\citation{zhang2020mutabind2}
\citation{rodrigues2021mmcsm}
\citation{pucci2018quantification}
\citation{starr2022shifting}
\citation{ingraham2019generative,dauparas2022robust}
\citation{zhang2012computational}
\citation{flory1956theory}
\citation{pires2014mcsm}
\@writefile{toc}{\contentsline {subsection}{\numberline {{2.2}}Datasets}{3}{subsection.2.2}\protected@file@percent }
\@writefile{toc}{\contentsline {subsection}{\numberline {{2.3}}Model architecture}{3}{subsection.2.3}\protected@file@percent }
\@writefile{toc}{\contentsline {subsubsection}{\numberline {{{2.3}.1}}Structure Encoder}{3}{subsubsection.2.3.1}\protected@file@percent }
\newlabel{section:Structure Encoder}{{{{2.3}.1}}{3}{Structure Encoder}{subsubsection.2.3.1}{}}
\newlabel{section:Structure Encoder@cref}{{[subsubsection][1][2,3]{{2.3}.1}}{[1][3][]3}}
\providecommand*\caption@xref[2]{\@setref\relax\@undefined{#1}}
\newlabel{Fig2}{{1a}{3}{Subfigure 1a}{subfigure.1.1}{}}
\newlabel{Fig2@cref}{{[subfigure][1][1]1a}{[1][3][]3}}
\newlabel{sub@Fig2}{{(a)}{a}{Subfigure 1a\relax }{subfigure.1.1}{}}
\@writefile{lof}{\contentsline {figure}{\numberline {1}{\ignorespaces Overview of DDAffinity architecture. (a) Overall procedure of DDAffinity. (b) Detail components of structure encoder. \relax }}{3}{figure.caption.1}\protected@file@percent }
\newlabel{Fig1}{{1}{3}{Overview of DDAffinity architecture. (a) Overall procedure of DDAffinity. (b) Detail components of structure encoder. \relax }{figure.caption.1}{}}
\newlabel{Fig1@cref}{{[figure][1][]1}{[1][3][]3}}
\@writefile{lof}{\contentsline {subfigure}{\numberline{(a)}{\ignorespaces {}}}{3}{subfigure.1.1}\protected@file@percent }
\newlabel{Fig2-1}{{2a}{3}{Subfigure 2a}{subfigure.2.1}{}}
\newlabel{Fig2-1@cref}{{[subfigure][1][2]2a}{[1][3][]3}}
\newlabel{sub@Fig2-1}{{(a)}{a}{Subfigure 2a\relax }{subfigure.2.1}{}}
\newlabel{Fig2-2}{{2b}{3}{Subfigure 2b}{subfigure.2.2}{}}
\newlabel{Fig2-2@cref}{{[subfigure][2][2]2b}{[1][3][]3}}
\newlabel{sub@Fig2-2}{{(b)}{b}{Subfigure 2b\relax }{subfigure.2.2}{}}
\@writefile{lof}{\contentsline {figure}{\numberline {2}{\ignorespaces Illustration of $k\text  {-}$nearest neighbors aggregation for spatial and sequential encoders. The $k_1\text  {-}$ (see \Cref  {Fig2-1} gray sticks and \Cref  {Fig2-2} left) and $k_3\text  {-}$nearest residues (see \Cref  {Fig2-1} green balls and \Cref  {Fig2-2} right) for spatial encoder, and the $k_2\text  {-}$nearest residues (see \Cref  {Fig2-1} gray balls and \Cref  {Fig2-2} center) for sequential encoder.\relax }}{3}{figure.caption.2}\protected@file@percent }
\newlabel{Figure-2}{{2}{3}{Illustration of $k\text {-}$nearest neighbors aggregation for spatial and sequential encoders. The $k_1\text {-}$ (see \Cref {Fig2-1} gray sticks and \Cref {Fig2-2} left) and $k_3\text {-}$nearest residues (see \Cref {Fig2-1} green balls and \Cref {Fig2-2} right) for spatial encoder, and the $k_2\text {-}$nearest residues (see \Cref {Fig2-1} gray balls and \Cref {Fig2-2} center) for sequential encoder.\relax }{figure.caption.2}{}}
\newlabel{Figure-2@cref}{{[figure][2][]2}{[1][3][]3}}
\@writefile{lof}{\contentsline {subfigure}{\numberline{(a)}{\ignorespaces {}}}{3}{subfigure.2.1}\protected@file@percent }
\@writefile{lof}{\contentsline {subfigure}{\numberline{(b)}{\ignorespaces {}}}{3}{subfigure.2.2}\protected@file@percent }
\citation{domhan2018much,wang2019learning}
\citation{bachlechner2021rezero}
\citation{nisthal2019protein}
\citation{mcpartlon2023end}
\citation{dauparas2022robust}
\citation{ingraham2019generative}
\citation{gao2023pre}
\citation{ingraham2019generative}
\@writefile{toc}{\contentsline {subsubsection}{\numberline {{{2.3}.2}}Edge features and Node features}{4}{subsubsection.2.3.2}\protected@file@percent }
\newlabel{section:Node features and Edge features}{{{{2.3}.2}}{4}{Edge features and Node features}{subsubsection.2.3.2}{}}
\newlabel{section:Node features and Edge features@cref}{{[subsubsection][2][2,3]{{2.3}.2}}{[1][4][]4}}
\citation{dauparas2022robust}
\citation{jin2022antibody}
\citation{Ali2022bringing}
\citation{liu2023predicting}
\citation{delgado2019foldx}
\citation{delgado2019foldx}
\citation{alford2017rosetta}
\citation{alford2017rosetta}
\citation{barlow2018flex}
\citation{barlow2018flex}
\citation{meier2021language}
\citation{meier2021language}
\citation{hsu2022learning}
\citation{hsu2022learning}
\citation{shan2022deep}
\citation{shan2022deep}
\citation{luo2023rotamer}
\citation{luo2023rotamer}
\citation{liu2023predicting}
\citation{liu2023predicting}
\citation{delgado2019foldx}
\citation{delgado2019foldx}
\citation{alford2017rosetta}
\citation{alford2017rosetta}
\citation{barlow2018flex}
\citation{barlow2018flex}
\citation{meier2021language}
\citation{meier2021language}
\citation{hsu2022learning}
\citation{hsu2022learning}
\citation{shan2022deep}
\citation{shan2022deep}
\citation{luo2023rotamer}
\citation{luo2023rotamer}
\citation{liu2023predicting}
\citation{liu2023predicting}
\citation{montanucci2019ddgun}
\@writefile{toc}{\contentsline {section}{\numberline {3}Results}{5}{section.3}\protected@file@percent }
\@writefile{toc}{\contentsline {subsection}{\numberline {{3.1}}Experimental setup}{5}{subsection.3.1}\protected@file@percent }
\newlabel{section:Experimental setup}{{{3.1}}{5}{Experimental setup}{subsection.3.1}{}}
\newlabel{section:Experimental setup@cref}{{[subsection][1][3]{3.1}}{[1][5][]5}}
\@writefile{toc}{\contentsline {subsection}{\numberline {{3.2}}Evaluation Metrics}{5}{subsection.3.2}\protected@file@percent }
\newlabel{section:Evaluation Metrics}{{{3.2}}{5}{Evaluation Metrics}{subsection.3.2}{}}
\newlabel{section:Evaluation Metrics@cref}{{[subsection][2][3]{3.2}}{[1][5][]5}}
\citation{wang2023deep}
\@writefile{lot}{\contentsline {table}{\numberline {1}{\ignorespaces  {Evaluation on the SKEMPI2 dataset. Bold values indicate the best results. The dash sign indicates that cross-validation is not applicable for the energy function methods. {\mathversion  {normal}$^{\dagger }$}: Results are from \citep  {liu2023predicting}. \ddag  : Results are from released source code.}\relax }}{6}{table.caption.3}\protected@file@percent }
\newlabel{table-1}{{1}{6}{{Evaluation on the SKEMPI2 dataset. Bold values indicate the best results. The dash sign indicates that cross-validation is not applicable for the energy function methods. \dag : Results are from \citep {liu2023predicting}. \ddag : Results are from released source code.}\relax }{table.caption.3}{}}
\newlabel{table-1@cref}{{[table][1][]1}{[1][5][]6}}
\@writefile{toc}{\contentsline {subsection}{\numberline {{3.3}}Prediction of the changes in binding affinity}{6}{subsection.3.3}\protected@file@percent }
\newlabel{section:Prediction of the changes in binding affinity}{{{3.3}}{6}{Prediction of the changes in binding affinity}{subsection.3.3}{}}
\newlabel{section:Prediction of the changes in binding affinity@cref}{{[subsection][3][3]{3.3}}{[1][6][]6}}
\citation{wang2023deep}
\citation{delgado2019foldx}
\citation{delgado2019foldx}
\citation{leman2020macromolecular}
\citation{leman2020macromolecular}
\citation{liu2021deep}
\citation{liu2021deep}
\citation{luo2023rotamer}
\citation{luo2023rotamer}
\citation{liu2023predicting}
\citation{liu2023predicting}
\citation{wang2020topology}
\citation{wang2020topology}
\citation{wang2023deep}
\citation{wang2023deep}
\citation{shan2022deep}
\citation{shan2022deep}
\citation{delgado2019foldx}
\citation{leman2020macromolecular}
\citation{liu2021deep}
\citation{luo2023rotamer}
\citation{liu2023predicting}
\citation{wang2020topology}
\citation{wang2023deep}
\citation{shan2022deep}
\citation{delgado2019foldx}
\citation{leman2020macromolecular}
\citation{liu2021deep}
\citation{luo2023rotamer}
\citation{liu2023predicting}
\citation{wang2020topology}
\citation{wang2023deep}
\citation{shan2022deep}
\citation{rodrigues2021mmcsm}
\citation{starr2022shifting}
\citation{wang2023deep}
\citation{liu2023predicting}
\citation{shan2022deep}
\citation{liu2023predicting}
\@writefile{lot}{\contentsline {table}{\numberline {2}{\ignorespaces Comparison of $\bm  {\mathit  {r}}$ at complex-level for S1131 and M1707. The dash sign indicates the results of the corresponding methods are not available. {\mathversion  {normal}$^{\dagger }$}: Results are from \citep  {wang2023deep}. \ddag  : Results are from released source code.\relax }}{7}{table.caption.4}\protected@file@percent }
\newlabel{table-2}{{2}{7}{Comparison of $\boldsymbol {\mathit {r}}$ at complex-level for S1131 and M1707. The dash sign indicates the results of the corresponding methods are not available. \dag : Results are from \citep {wang2023deep}. \ddag : Results are from released source code.\relax }{table.caption.4}{}}
\newlabel{table-2@cref}{{[table][2][]2}{[1][7][]7}}
\@writefile{lot}{\contentsline {table}{\numberline {3}{\ignorespaces Performance comparison of non-redundant blind testing on the multiple point mutation dataset M595. {\mathversion  {normal}$^{\dagger }$}: Results are from \citep  {rodrigues2021mmcsm}.\relax }}{7}{table.caption.5}\protected@file@percent }
\newlabel{table-3}{{3}{7}{Performance comparison of non-redundant blind testing on the multiple point mutation dataset M595. \dag : Results are from \citep {rodrigues2021mmcsm}.\relax }{table.caption.5}{}}
\newlabel{table-3@cref}{{[table][3][]3}{[1][7][]7}}
\@writefile{toc}{\contentsline {subsection}{\numberline {{3.4}}Case study}{7}{subsection.3.4}\protected@file@percent }
\newlabel{section:Case study}{{{3.4}}{7}{Case study}{subsection.3.4}{}}
\newlabel{section:Case study@cref}{{[subsection][4][3]{3.4}}{[1][7][]7}}
\@writefile{lot}{\contentsline {table}{\numberline {4}{\ignorespaces Pearson's correlation coefficient of mutation effects on binding affinity of SARS-CoV-2 RBD. {\mathversion  {normal}$^{\dagger }$}: Results are from \citep  {liu2023predicting}. \ddag  : Results are from released source code.\relax }}{7}{table.caption.6}\protected@file@percent }
\newlabel{table-5}{{4}{7}{Pearson's correlation coefficient of mutation effects on binding affinity of SARS-CoV-2 RBD. \dag : Results are from \citep {liu2023predicting}. \ddag : Results are from released source code.\relax }{table.caption.6}{}}
\newlabel{table-5@cref}{{[table][4][]4}{[1][7][]7}}
\@writefile{lot}{\contentsline {table}{\numberline {5}{\ignorespaces Rankings of five favorable mutations in the CDRs of human antibody P36-5D2 against SARS-CoV-2 RBD. {\mathversion  {normal}$^{\dagger }$}: Results are from \citep  {liu2023predicting}.\relax }}{7}{table.caption.7}\protected@file@percent }
\newlabel{table-6}{{5}{7}{Rankings of five favorable mutations in the CDRs of human antibody P36-5D2 against SARS-CoV-2 RBD. \dag : Results are from \citep {liu2023predicting}.\relax }{table.caption.7}{}}
\newlabel{table-6@cref}{{[table][5][]5}{[1][7][]7}}
\@writefile{toc}{\contentsline {subsection}{\numberline {{3.5}}Ablation study}{7}{subsection.3.5}\protected@file@percent }
\newlabel{section:Ablation study}{{{3.5}}{7}{Ablation study}{subsection.3.5}{}}
\newlabel{section:Ablation study@cref}{{[subsection][5][3]{3.5}}{[1][7][]7}}
\@writefile{lot}{\contentsline {table}{\numberline {6}{\ignorespaces Ablation study on multiple point mutation subset of SKEMPI2.\relax }}{7}{table.caption.8}\protected@file@percent }
\newlabel{table-7}{{6}{7}{Ablation study on multiple point mutation subset of SKEMPI2.\relax }{table.caption.8}{}}
\newlabel{table-7@cref}{{[table][6][]6}{[1][7][]7}}
\bibstyle{natbib}
\bibdata{citation}
\bibcite{alford2017rosetta}{{1}{2017}{{Alford {\em  et~al.}}}{{Alford, Leaver-Fay, Jeliazkov, O’Meara, DiMaio, Park, Shapovalov, Renfrew, Mulligan, Kappel, {\em  et~al.}}}}
\bibcite{Ali2022bringing}{{2}{2022}{{Ali {\em  et~al.}}}{{Ali, Berrendorf, Hoyt, Vermue, Galkin, Sharifzadeh, Fischer, Tresp, and Lehmann}}}
\bibcite{bachlechner2021rezero}{{3}{2021}{{Bachlechner {\em  et~al.}}}{{Bachlechner, Majumder, Mao, Cottrell, and McAuley}}}
\bibcite{barlow2018flex}{{4}{2018}{{Barlow {\em  et~al.}}}{{Barlow, \'{O}~Conch\'{u}ir, Thompson, Suresh, Lucas, Heinonen, and Kortemme}}}
\bibcite{cao2019deepddg}{{5}{2019}{{Cao {\em  et~al.}}}{{Cao, Wang, He, Qi, and Zhang}}}
\bibcite{chan2020engineering}{{6}{2020}{{Chan {\em  et~al.}}}{{Chan, Dorosky, Sharma, Abbasi, Dye, Kranz, Herbert, and Procko}}}
\bibcite{dauparas2022robust}{{7}{2022}{{Dauparas {\em  et~al.}}}{{Dauparas, Anishchenko, Bennett, Bai, Ragotte, Milles, Wicky, Courbet, de~Haas, Bethel, {\em  et~al.}}}}
\bibcite{dehouck2013beatmusic}{{8}{2013}{{Dehouck {\em  et~al.}}}{{Dehouck, Kwasigroch, Rooman, and Gilis}}}
\bibcite{delgado2019foldx}{{9}{2019}{{Delgado {\em  et~al.}}}{{Delgado, Radusky, Cianferoni, and Serrano}}}
\bibcite{domhan2018much}{{10}{2018}{{Domhan}}{{Domhan}}}
\bibcite{erijman2014structure}{{11}{2014}{{Erijman {\em  et~al.}}}{{Erijman, Rosenthal, and Shifman}}}
\bibcite{fariselli2015inps}{{12}{2015}{{Fariselli {\em  et~al.}}}{{Fariselli, Martelli, Savojardo, and Casadio}}}
\@writefile{toc}{\contentsline {subsection}{\numberline {{3.6}}Exploration of the effect of $k$ on model performance}{8}{subsection.3.6}\protected@file@percent }
\newlabel{section:Hyperparameter optimization}{{{3.6}}{8}{Exploration of the effect of $k$ on model performance}{subsection.3.6}{}}
\newlabel{section:Hyperparameter optimization@cref}{{[subsection][6][3]{3.6}}{[1][8][]8}}
\@writefile{toc}{\contentsline {section}{\numberline {4}Conclusion}{8}{section.4}\protected@file@percent }
\@writefile{toc}{\contentsline {section}{\numberline {5}Supplementary data}{8}{section.5}\protected@file@percent }
\@writefile{toc}{\contentsline {section}{\numberline {6}Conflict of interest}{8}{section.6}\protected@file@percent }
\@writefile{toc}{\contentsline {section}{\numberline {7}Funding}{8}{section.7}\protected@file@percent }
\bibcite{flory1956theory}{{13}{1956}{{Flory}}{{Flory}}}
\bibcite{frenz2020prediction}{{14}{2020}{{Frenz {\em  et~al.}}}{{Frenz, Lewis, King, DiMaio, Park, and Song}}}
\bibcite{gao2023pre}{{15}{2023}{{Gao {\em  et~al.}}}{{Gao, Wu, Zhu, Peng, Xia, He, Xie, Qin, Liu, He, {\em  et~al.}}}}
\bibcite{goldenzweig2018principles}{{16}{2018}{{Goldenzweig and Fleishman}}{{Goldenzweig and Fleishman}}}
\bibcite{hsu2022learning}{{17}{2022}{{Hsu {\em  et~al.}}}{{Hsu, Verkuil, Liu, Lin, Hie, Sercu, Lerer, and Rives}}}
\bibcite{ingraham2019generative}{{18}{2019}{{Ingraham {\em  et~al.}}}{{Ingraham, Garg, Barzilay, and Jaakkola}}}
\bibcite{jankauskaite2019skempi}{{19}{2019}{{Jankauskait{\.e} {\em  et~al.}}}{{Jankauskait{\.e}, Jim{\'e}nez-Garc{\'\i }a, Dapk{\=u}nas, Fern{\'a}ndez-Recio, and Moal}}}
\bibcite{jin2022antibody}{{20}{2022}{{Jin {\em  et~al.}}}{{Jin, Barzilay, and Jaakkola}}}
\bibcite{jumper2021highly}{{21}{2021}{{Jumper {\em  et~al.}}}{{Jumper, Evans, Pritzel, Green, Figurnov, Ronneberger, Tunyasuvunakool, Bates, {\v {Z}}{\'\i }dek, Potapenko, {\em  et~al.}}}}
\bibcite{kwasigroch2002popmusic}{{22}{2002}{{Kwasigroch {\em  et~al.}}}{{Kwasigroch, Gilis, Dehouck, and Rooman}}}
\bibcite{leman2020macromolecular}{{23}{2020}{{Leman {\em  et~al.}}}{{Leman, Weitzner, Lewis, Adolf-Bryfogle, Alam, Alford, Aprahamian, Baker, Barlow, Barth, {\em  et~al.}}}}
\bibcite{liu2023predicting}{{24}{2023}{{Liu {\em  et~al.}}}{{Liu, Zhu, Ren, Chungong, Bu, and Zhang}}}
\bibcite{liu2021deep}{{25}{2021}{{Liu {\em  et~al.}}}{{Liu, Luo, Li, Song, and Peng}}}
\bibcite{luo2023rotamer}{{26}{2023}{{Luo {\em  et~al.}}}{{Luo, Su, Wu, Su, Peng, and Ma}}}
\bibcite{mcpartlon2023end}{{27}{2023}{{McPartlon and Xu}}{{McPartlon and Xu}}}
\bibcite{meier2021language}{{28}{2021}{{Meier {\em  et~al.}}}{{Meier, Rao, Verkuil, Liu, Sercu, and Rives}}}
\bibcite{montanucci2019ddgun}{{29}{2019}{{Montanucci {\em  et~al.}}}{{Montanucci, Capriotti, Frank, Ben-Tal, and Fariselli}}}
\bibcite{nisthal2019protein}{{30}{2019}{{Nisthal {\em  et~al.}}}{{Nisthal, Wang, Ary, and Mayo}}}
\bibcite{park2016simultaneous}{{31}{2016}{{Park {\em  et~al.}}}{{Park, Bradley, Greisen~Jr, Liu, Mulligan, Kim, Baker, and DiMaio}}}
\bibcite{pires2011cutoff}{{32}{2011}{{Pires {\em  et~al.}}}{{Pires, de~Melo-Minardi, dos Santos, da~Silveira, Santoro, and Meira}}}
\bibcite{pires2014mcsm}{{33}{2014}{{Pires {\em  et~al.}}}{{Pires, Ascher, and Blundell}}}
\bibcite{pucci2018quantification}{{34}{2018}{{Pucci {\em  et~al.}}}{{Pucci, Bernaerts, Kwasigroch, and Rooman}}}
\bibcite{rodrigues2021mmcsm}{{35}{2021}{{Rodrigues {\em  et~al.}}}{{Rodrigues, Pires, and Ascher}}}
\bibcite{rouet2014stability}{{36}{2014}{{Rouet {\em  et~al.}}}{{Rouet, Lowe, and Christ}}}
\bibcite{shan2022deep}{{37}{2022}{{Shan {\em  et~al.}}}{{Shan, Luo, Yang, Hong, Su, Ding, Fu, Li, Chen, Ma, {\em  et~al.}}}}
\bibcite{starr2022shifting}{{38}{2022}{{Starr {\em  et~al.}}}{{Starr, Greaney, Hannon, Loes, Hauser, Dillen, Ferri, Farrell, Dadonaite, McCallum, {\em  et~al.}}}}
\bibcite{wang2023deep}{{39}{2023}{{Wang {\em  et~al.}}}{{Wang, Liu, Wang, Gao, Li, Baptista-Hon, Yang, Xue, Tai, Jiang, {\em  et~al.}}}}
\bibcite{wang2020topology}{{40}{2020}{{Wang {\em  et~al.}}}{{Wang, Cang, and Wei}}}
\bibcite{wang2019learning}{{41}{2021}{{Wang {\em  et~al.}}}{{Wang, Li, Xiao, Zhu, Li, Wong, and Chao}}}
\bibcite{xiong2017bindprofx}{{42}{2017}{{Xiong {\em  et~al.}}}{{Xiong, Zhang, Zheng, and Zhang}}}
\bibcite{zhang2020mutabind2}{{43}{2020}{{Zhang {\em  et~al.}}}{{Zhang, Chen, Lu, Zhao, Alvarez, Goncearenco, Panchenko, and Li}}}
\bibcite{zhang2012computational}{{44}{2012}{{Zhang {\em  et~al.}}}{{Zhang, Niu, Xiong, Zhao, Yu, and Liu}}}
\global\@namedef{@lastpage@}{9}
\gdef \@abspage@last{9}
