# Supplementary material for: DDAffinity: predicting the changes in binding affinity of multiple point mutations using protein 3D structure
Source: Bioinformatics. 2024 Jun 28;40(Suppl 1):i418–27. doi: 10.1093/bioinformatics/btae232 (PMC11211828; doi:10.1093/bioinformatics/btae232)
Supplement: btae232_Supplementary_Data [file btae232_supplementary_data.zip › btae232_Supplementary_Data/Wang.235.bbl]

\begin{thebibliography}{}

\bibitem[Alford {\em et~al.}(2017)Alford, Leaver-Fay, Jeliazkov, O’Meara,
  DiMaio, Park, Shapovalov, Renfrew, Mulligan, Kappel, {\em
  et~al.}]{alford2017rosetta}
Alford, R.~F.  {\em et~al.} (2017).
\newblock The rosetta all-atom energy function for macromolecular modeling and
  design.
\newblock {\em Journal of chemical theory and computation\/}, {\bf 13}(6),
  3031--3048.

\bibitem[Ali {\em et~al.}(2022)Ali, Berrendorf, Hoyt, Vermue, Galkin,
  Sharifzadeh, Fischer, Tresp, and Lehmann]{Ali2022bringing}
Ali, M.  {\em et~al.} (2022).
\newblock Bringing light into the dark: A large-scale evaluation of knowledge
  graph embedding models under a unified framework.
\newblock {\em IEEE Transactions on Pattern Analysis and Machine
  Intelligence\/}, {\bf 44}(12), 8825--8845.

\bibitem[Bachlechner {\em et~al.}(2021)Bachlechner, Majumder, Mao, Cottrell,
  and McAuley]{bachlechner2021rezero}
Bachlechner, T.  {\em et~al.} (2021).
\newblock Rezero is all you need: Fast convergence at large depth.
\newblock In {\em Uncertainty in Artificial Intelligence\/}, pages 1352--1361.
  PMLR.

\bibitem[Barlow {\em et~al.}(2018)Barlow, \'{O}~Conch\'{u}ir, Thompson, Suresh,
  Lucas, Heinonen, and Kortemme]{barlow2018flex}
Barlow, K.~A.  {\em et~al.} (2018).
\newblock Flex ddg: Rosetta ensemble-based estimation of changes in
  protein--protein binding affinity upon mutation.
\newblock {\em The Journal of Physical Chemistry B\/}, {\bf 122}(21),
  5389--5399.

\bibitem[Cao {\em et~al.}(2019)Cao, Wang, He, Qi, and Zhang]{cao2019deepddg}
Cao, H.  {\em et~al.} (2019).
\newblock Deepddg: predicting the stability change of protein point mutations
  using neural networks.
\newblock {\em Journal of chemical information and modeling\/}, {\bf 59}(4),
  1508--1514.

\bibitem[Chan {\em et~al.}(2020)Chan, Dorosky, Sharma, Abbasi, Dye, Kranz,
  Herbert, and Procko]{chan2020engineering}
Chan, K.~K.  {\em et~al.} (2020).
\newblock Engineering human ace2 to optimize binding to the spike protein of
  sars coronavirus 2.
\newblock {\em Science\/}, {\bf 369}(6508), 1261--1265.

\bibitem[Dauparas {\em et~al.}(2022)Dauparas, Anishchenko, Bennett, Bai,
  Ragotte, Milles, Wicky, Courbet, de~Haas, Bethel, {\em
  et~al.}]{dauparas2022robust}
Dauparas, J.  {\em et~al.} (2022).
\newblock Robust deep learning--based protein sequence design using
  proteinmpnn.
\newblock {\em Science\/}, {\bf 378}(6615), 49--56.

\bibitem[Dehouck {\em et~al.}(2013)Dehouck, Kwasigroch, Rooman, and
  Gilis]{dehouck2013beatmusic}
Dehouck, Y.  {\em et~al.} (2013).
\newblock Beatmusic: prediction of changes in protein--protein binding affinity
  on mutations.
\newblock {\em Nucleic acids research\/}, {\bf 41}(W1), W333--W339.

\bibitem[Delgado {\em et~al.}(2019)Delgado, Radusky, Cianferoni, and
  Serrano]{delgado2019foldx}
Delgado, J.  {\em et~al.} (2019).
\newblock Foldx 5.0: working with rna, small molecules and a new graphical
  interface.
\newblock {\em Bioinformatics\/}, {\bf 35}(20), 4168--4169.

\bibitem[Domhan(2018)Domhan]{domhan2018much}
Domhan, T. (2018).
\newblock How much attention do you need? a granular analysis of neural machine
  translation architectures.
\newblock In {\em Proceedings of the 56th Annual Meeting of the Association for
  Computational Linguistics (Volume 1: Long Papers)\/}, pages 1799--1808.

\bibitem[Erijman {\em et~al.}(2014)Erijman, Rosenthal, and
  Shifman]{erijman2014structure}
Erijman, A.  {\em et~al.} (2014).
\newblock How structure defines affinity in protein-protein interactions.
\newblock {\em PLOS one\/}, {\bf 9}(10), e110085.

\bibitem[Fariselli {\em et~al.}(2015)Fariselli, Martelli, Savojardo, and
  Casadio]{fariselli2015inps}
Fariselli, P.  {\em et~al.} (2015).
\newblock Inps: predicting the impact of non-synonymous variations on protein
  stability from sequence.
\newblock {\em Bioinformatics\/}, {\bf 31}(17), 2816--2821.

\bibitem[Flory(1956)Flory]{flory1956theory}
Flory, P.~J. (1956).
\newblock Theory of elastic mechanisms in fibrous proteins.
\newblock {\em Journal of the American Chemical Society\/}, {\bf 78}(20),
  5222--5235.

\bibitem[Frenz {\em et~al.}(2020)Frenz, Lewis, King, DiMaio, Park, and
  Song]{frenz2020prediction}
Frenz, B.  {\em et~al.} (2020).
\newblock Prediction of protein mutational free energy: benchmark and sampling
  improvements increase classification accuracy.
\newblock {\em Frontiers in bioengineering and biotechnology\/}, page 1175.

\bibitem[Gao {\em et~al.}(2023)Gao, Wu, Zhu, Peng, Xia, He, Xie, Qin, Liu, He,
  {\em et~al.}]{gao2023pre}
Gao, K.  {\em et~al.} (2023).
\newblock Pre-training antibody language models for antigen-specific
  computational antibody design.
\newblock In {\em Proceedings of the 29th ACM SIGKDD Conference on Knowledge
  Discovery and Data Mining\/}, pages 506--517.

\bibitem[Goldenzweig and Fleishman(2018)Goldenzweig and
  Fleishman]{goldenzweig2018principles}
Goldenzweig, A. and Fleishman, S.~J. (2018).
\newblock Principles of protein stability and their application in
  computational design.
\newblock {\em Annual review of biochemistry\/}, {\bf 87}, 105--129.

\bibitem[Hsu {\em et~al.}(2022)Hsu, Verkuil, Liu, Lin, Hie, Sercu, Lerer, and
  Rives]{hsu2022learning}
Hsu, C.  {\em et~al.} (2022).
\newblock Learning inverse folding from millions of predicted structures.
\newblock In {\em In Proceedings of the 39th International Conference on
  Machine Learning\/}, volume 162, pages 8946--8970. PMLR.

\bibitem[Ingraham {\em et~al.}(2019)Ingraham, Garg, Barzilay, and
  Jaakkola]{ingraham2019generative}
Ingraham, J.  {\em et~al.} (2019).
\newblock Generative models for graph-based protein design.
\newblock {\em Advances in neural information processing systems\/}, {\bf 32}.

\bibitem[Jankauskait{\.e} {\em et~al.}(2019)Jankauskait{\.e},
  Jim{\'e}nez-Garc{\'\i}a, Dapk{\=u}nas, Fern{\'a}ndez-Recio, and
  Moal]{jankauskaite2019skempi}
Jankauskait{\.e}, J.  {\em et~al.} (2019).
\newblock Skempi 2.0: an updated benchmark of changes in protein--protein
  binding energy, kinetics and thermodynamics upon mutation.
\newblock {\em Bioinformatics\/}, {\bf 35}(3), 462--469.

\bibitem[Jin {\em et~al.}(2022)Jin, Barzilay, and Jaakkola]{jin2022antibody}
Jin, W.  {\em et~al.} (2022).
\newblock Antibody-antigen docking and design via hierarchical structure
  refinement.
\newblock In {\em International Conference on Machine Learning\/}, pages
  10217--10227. PMLR.

\bibitem[Jumper {\em et~al.}(2021)Jumper, Evans, Pritzel, Green, Figurnov,
  Ronneberger, Tunyasuvunakool, Bates, {\v{Z}}{\'\i}dek, Potapenko, {\em
  et~al.}]{jumper2021highly}
Jumper, J.  {\em et~al.} (2021).
\newblock Highly accurate protein structure prediction with alphafold.
\newblock {\em Nature\/}, {\bf 596}(7873), 583--589.

\bibitem[Kwasigroch {\em et~al.}(2002)Kwasigroch, Gilis, Dehouck, and
  Rooman]{kwasigroch2002popmusic}
Kwasigroch, J.~M.  {\em et~al.} (2002).
\newblock Popmusic, rationally designing point mutations in protein structures.
\newblock {\em Bioinformatics\/}, {\bf 18}(12), 1701--1702.

\bibitem[Leman {\em et~al.}(2020)Leman, Weitzner, Lewis, Adolf-Bryfogle, Alam,
  Alford, Aprahamian, Baker, Barlow, Barth, {\em
  et~al.}]{leman2020macromolecular}
Leman, J.~K.  {\em et~al.} (2020).
\newblock Macromolecular modeling and design in rosetta: recent methods and
  frameworks.
\newblock {\em Nature methods\/}, {\bf 17}(7), 665--680.

\bibitem[Liu {\em et~al.}(2023)Liu, Zhu, Ren, Chungong, Bu, and
  Zhang]{liu2023predicting}
Liu, S.  {\em et~al.} (2023).
\newblock Predicting mutational effects on protein-protein binding via a
  side-chain diffusion probabilistic model.
\newblock In {\em Thirty-seventh Conference on Neural Information Processing
  Systems\/}.

\bibitem[Liu {\em et~al.}(2021)Liu, Luo, Li, Song, and Peng]{liu2021deep}
Liu, X.  {\em et~al.} (2021).
\newblock Deep geometric representations for modeling effects of mutations on
  protein-protein binding affinity.
\newblock {\em PLoS computational biology\/}, {\bf 17}(8), e1009284.

\bibitem[Luo {\em et~al.}(2023)Luo, Su, Wu, Su, Peng, and Ma]{luo2023rotamer}
Luo, S.  {\em et~al.} (2023).
\newblock Rotamer density estimator is an unsupervised learner of the effect of
  mutations on protein-protein interaction.
\newblock In {\em The Eleventh International Conference on Learning
  Representations\/}.

\bibitem[McPartlon and Xu(2023)McPartlon and Xu]{mcpartlon2023end}
McPartlon, M. and Xu, J. (2023).
\newblock An end-to-end deep learning method for protein side-chain packing and
  inverse folding.
\newblock {\em Proceedings of the National Academy of Sciences\/}, {\bf
  120}(23), e2216438120.

\bibitem[Meier {\em et~al.}(2021)Meier, Rao, Verkuil, Liu, Sercu, and
  Rives]{meier2021language}
Meier, J.  {\em et~al.} (2021).
\newblock Language models enable zero-shot prediction of the effects of
  mutations on protein function.
\newblock {\em Advances in Neural Information Processing Systems\/}, {\bf 34},
  29287--29303.

\bibitem[Montanucci {\em et~al.}(2019)Montanucci, Capriotti, Frank, Ben-Tal,
  and Fariselli]{montanucci2019ddgun}
Montanucci, L.  {\em et~al.} (2019).
\newblock Ddgun: an untrained method for the prediction of protein stability
  changes upon single and multiple point variations.
\newblock {\em BMC bioinformatics\/}, {\bf 20}, 1--10.

\bibitem[Nisthal {\em et~al.}(2019)Nisthal, Wang, Ary, and
  Mayo]{nisthal2019protein}
Nisthal, A.  {\em et~al.} (2019).
\newblock Protein stability engineering insights revealed by domain-wide
  comprehensive mutagenesis.
\newblock {\em Proceedings of the National Academy of Sciences\/}, {\bf
  116}(33), 16367--16377.

\bibitem[Park {\em et~al.}(2016)Park, Bradley, Greisen~Jr, Liu, Mulligan, Kim,
  Baker, and DiMaio]{park2016simultaneous}
Park, H.  {\em et~al.} (2016).
\newblock Simultaneous optimization of biomolecular energy functions on
  features from small molecules and macromolecules.
\newblock {\em Journal of chemical theory and computation\/}, {\bf 12}(12),
  6201--6212.

\bibitem[Pires {\em et~al.}(2011)Pires, de~Melo-Minardi, dos Santos,
  da~Silveira, Santoro, and Meira]{pires2011cutoff}
Pires, D.~E.  {\em et~al.} (2011).
\newblock Cutoff scanning matrix (csm): structural classification and function
  prediction by protein inter-residue distance patterns.
\newblock In {\em BMC genomics\/}, volume~12, pages 1--11. Springer.

\bibitem[Pires {\em et~al.}(2014)Pires, Ascher, and Blundell]{pires2014mcsm}
Pires, D.~E.  {\em et~al.} (2014).
\newblock mcsm: predicting the effects of mutations in proteins using
  graph-based signatures.
\newblock {\em Bioinformatics\/}, {\bf 30}(3), 335--342.

\bibitem[Pucci {\em et~al.}(2018)Pucci, Bernaerts, Kwasigroch, and
  Rooman]{pucci2018quantification}
Pucci, F.  {\em et~al.} (2018).
\newblock Quantification of biases in predictions of protein stability changes
  upon mutations.
\newblock {\em Bioinformatics\/}, {\bf 34}(21), 3659--3665.

\bibitem[Rodrigues {\em et~al.}(2021)Rodrigues, Pires, and
  Ascher]{rodrigues2021mmcsm}
Rodrigues, C.~H.  {\em et~al.} (2021).
\newblock mmcsm-ppi: predicting the effects of multiple point mutations on
  protein--protein interactions.
\newblock {\em Nucleic Acids Research\/}, {\bf 49}(W1), W417--W424.

\bibitem[Rouet {\em et~al.}(2014)Rouet, Lowe, and Christ]{rouet2014stability}
Rouet, R.  {\em et~al.} (2014).
\newblock Stability engineering of the human antibody repertoire.
\newblock {\em FEBS letters\/}, {\bf 588}(2), 269--277.

\bibitem[Shan {\em et~al.}(2022)Shan, Luo, Yang, Hong, Su, Ding, Fu, Li, Chen,
  Ma, {\em et~al.}]{shan2022deep}
Shan, S.  {\em et~al.} (2022).
\newblock Deep learning guided optimization of human antibody against
  sars-cov-2 variants with broad neutralization.
\newblock {\em Proceedings of the National Academy of Sciences\/}, {\bf
  119}(11), e2122954119.

\bibitem[Starr {\em et~al.}(2022)Starr, Greaney, Hannon, Loes, Hauser, Dillen,
  Ferri, Farrell, Dadonaite, McCallum, {\em et~al.}]{starr2022shifting}
Starr, T.~N.  {\em et~al.} (2022).
\newblock Shifting mutational constraints in the sars-cov-2 receptor-binding
  domain during viral evolution.
\newblock {\em Science\/}, {\bf 377}(6604), 420--424.

\bibitem[Wang {\em et~al.}(2023)Wang, Liu, Wang, Gao, Li, Baptista-Hon, Yang,
  Xue, Tai, Jiang, {\em et~al.}]{wang2023deep}
Wang, G.  {\em et~al.} (2023).
\newblock Deep-learning-enabled protein--protein interaction analysis for
  prediction of sars-cov-2 infectivity and variant evolution.
\newblock {\em Nature Medicine\/}, {\bf 29}(8), 2007--2018.

\bibitem[Wang {\em et~al.}(2020)Wang, Cang, and Wei]{wang2020topology}
Wang, M.  {\em et~al.} (2020).
\newblock A topology-based network tree for the prediction of protein--protein
  binding affinity changes following mutation.
\newblock {\em Nature Machine Intelligence\/}, {\bf 2}(2), 116--123.

\bibitem[Wang {\em et~al.}(2021)Wang, Li, Xiao, Zhu, Li, Wong, and
  Chao]{wang2019learning}
Wang, Q.  {\em et~al.} (2021).
\newblock Learning deep transformer models for machine translation.
\newblock In {\em Proceedings of the 57th Annual Meeting of the Association for
  Computational Linguistics\/}, pages 1810--1822. Association for Computational
  Linguistics.

\bibitem[Xiong {\em et~al.}(2017)Xiong, Zhang, Zheng, and
  Zhang]{xiong2017bindprofx}
Xiong, P.  {\em et~al.} (2017).
\newblock Bindprofx: assessing mutation-induced binding affinity change by
  protein interface profiles with pseudo-counts.
\newblock {\em Journal of molecular biology\/}, {\bf 429}(3), 426--434.

\bibitem[Zhang {\em et~al.}(2020)Zhang, Chen, Lu, Zhao, Alvarez, Goncearenco,
  Panchenko, and Li]{zhang2020mutabind2}
Zhang, N.  {\em et~al.} (2020).
\newblock Mutabind2: predicting the impacts of single and multiple mutations on
  protein-protein interactions.
\newblock {\em Iscience\/}, {\bf 23}(3).

\bibitem[Zhang {\em et~al.}(2012)Zhang, Niu, Xiong, Zhao, Yu, and
  Liu]{zhang2012computational}
Zhang, W.  {\em et~al.} (2012).
\newblock Computational prediction of conformational b-cell epitopes from
  antigen primary structures by ensemble learning.
\newblock {\em PLOS ONE\/}, {\bf 7}(8), 1--9.

\end{thebibliography}
