# Supplementary material for: DDAffinity: predicting the changes in binding affinity of multiple point mutations using protein 3D structure
Source: Bioinformatics. 2024 Jun 28;40(Suppl 1):i418–27. doi: 10.1093/bioinformatics/btae232 (PMC11211828; doi:10.1093/bioinformatics/btae232)
Supplement: btae232_Supplementary_Data [file btae232_supplementary_data.zip › btae232_Supplementary_Data/Wang.235.blg]

This is BibTeX, Version 0.99d (TeX Live 2023)
Capacity: max_strings=200000, hash_size=200000, hash_prime=170003
The top-level auxiliary file: Wang.235.aux
The style file: natbib.bst
Database file #1: citation.bib
You've used 44 entries,
            2401 wiz_defined-function locations,
            807 strings with 15546 characters,
and the built_in function-call counts, 25742 in all, are:
= -- 2475
> -- 1510
< -- 14
+ -- 480
- -- 432
* -- 2559
:= -- 4260
add.period$ -- 269
call.type$ -- 44
change.case$ -- 266
chr.to.int$ -- 44
cite$ -- 44
duplicate$ -- 1073
empty$ -- 1638
format.name$ -- 480
if$ -- 5149
int.to.chr$ -- 1
int.to.str$ -- 0
missing$ -- 44
newline$ -- 223
num.names$ -- 176
pop$ -- 313
preamble$ -- 1
purify$ -- 266
quote$ -- 0
skip$ -- 675
stack$ -- 0
substring$ -- 1817
swap$ -- 292
text.length$ -- 10
text.prefix$ -- 0
top$ -- 0
type$ -- 396
warning$ -- 0
while$ -- 212
width$ -- 0
write$ -- 579
